# Supplementary material for: Isolation and Identification of Colletotrichum nymphaeae as a Causal Agent of Leaf Spot on Rhododendron hybridum Ker Gawl and Its Effects on the Ultrastructure of Host Plants
Source: J Fungi (Basel). 2025 May 19;11(5):392. doi: 10.3390/jof11050392 (PMC12112765; doi:10.3390/jof11050392)
Supplement: Supplementary file 1 [file jof-11-00392-s001.zip]

Archive with 1 entries (1 files):
- jof-3597851-supplementary.pdf
